# Supplementary material for: Genome-Based Metabolic Reconstruction of a Novel Uncultivated Freshwater Magnetotactic coccus “Ca. Magnetaquicoccus inordinatus” UR-1, and Proposal of a Candidate Family “Ca. Magnetaquicoccaceae”
Source: Front Microbiol. 2019 Oct 2;10:2290. doi: 10.3389/fmicb.2019.02290 (PMC6783814; doi:10.3389/fmicb.2019.02290)
Supplement: Supplementary Table S1 — Physicochemical parameters of water at the sampling site. [file Table_1.XLS]

## Sheet: Supplementary Table S1
Supplementary Table S1. Physico-chemical parameters of water at the sampling site
Temperature, °C	11
pH	8,04
O2, mg/l	9,49
NH4+, mg/l	0,00
NO2-, mg/l	0,00
NO3-, mg/l	0,01
HCO3-, mg/l	65,30
CL-,mg/l	1,20
SO42-, mg/l	6,50
P, mg/l	0,007
Fe, mg/l	0,45
