# Supplementary material for: Genome-Based Metabolic Reconstruction of a Novel Uncultivated Freshwater Magnetotactic coccus “Ca. Magnetaquicoccus inordinatus” UR-1, and Proposal of a Candidate Family “Ca. Magnetaquicoccaceae”
Source: Front Microbiol. 2019 Oct 2;10:2290. doi: 10.3389/fmicb.2019.02290 (PMC6783814; doi:10.3389/fmicb.2019.02290)
Supplement: Supplementary Table S2 — Genome characteristics of “Ca. Magnetaquicoccus inordinatus” and other Magnetococcales strains used for comparison and phylogenetic reconstructions. [file Table_2.XLSX]

## Sheet: Supplementary Table S2
Supplementary Table S2. Genome characteristics of ‘Ca. Magnetaquicoccus inordinatus’ and other Magnetococcales strains used for comparison and phylogenetic reconstructions
	CheckM Completeness, %	CheckM Contamination, %	G+C Content, mol%	Genome Size, bp	Accesson number	Reference
'Ca. Magnetaquicoccus inordinatus' UR-1	97.4	3.78	52.2	4,143,644	RXIU00000000	This study
YD0425bin7	96.42	1.68	55.67	3,583,729	PDZU00000000	Lin et al., 2018
WMHbinv6	95.8	2.52	55.32	3,839,927	PDZV00000000	Lin et al., 2018
HCHbin5	98.99	4.73	56.97	4,188,618	PEAG00000000	Lin et al., 2018
WMHbin3	93.53	2.1	61.61	4,601,373	PDZX00000000	Lin et al., 2018
ER1bin7	99.11	1.68	52.3	3,866,744	PEAM00000000	Lin et al., 2018
HA3dbin1	96.57	3.36	53.32	4,326,896	PEAK00000000	Lin et al., 2018
HAa3bin1	98.25	4.2	53.21	4,347,394	PEAI00000000	Lin et al., 2018
DCbin2	77.26	1.68	51.85	3,364,396	PEAO00000000	Lin et al., 2018
DCbin4	94.12	2.1	54.25	4,521,331	PEAN00000000	Lin et al., 2018
WMHbin1	98.32	2.94	54.3	4,380,192	PDZY00000000	Lin et al., 2018
Magnetofaba australis IT-1	98.32	0.84	54.17	4,719,581	NC_008576	Araujo et al., 2016
Magnetococcus marinus MC-1	98.32	0	55.2	5,043,095	LO017727	Schübbe et al., 2009
'Ca. Magnetococcus massalia' MO-1	98.74	0.84	61.3	4,986,701	LVJN00000000	Ji et al., 2017
HA3dbin3	74.36	2.52	61.72	2,895,658	PEAJ00000000	Lin et al., 2018
DC0425bin3	98.32	1.68	65.4	3,696,616	PEAP00000000	Lin et al., 2018
Supplementary reference:
Araujo, A. C. V., Morillo, V., Cypriano, J., Teixeira, L. C. R. S., Leão, P., Lyra, S., ... & Lins, U. (2016). Combined genomic and structural analyses of a cultured magnetotactic bacterium reveals its niche adaptation to a dynamic environment. BMC genomics, 17(8), 726.
Ji, B., Zhang, S. D., Zhang, W. J., Rouy, Z., Alberto, F., Santini, C. L., ... & Zhang, L. (2017). The chimeric nature of the genomes of marine magnetotactic coccoid‐ovoid bacteria defines a novel group of P roteobacteria. Environmental microbiology, 19(3), 1103-1119.
Lin, W., Zhang, W., Zhao, X., Roberts, A. P., Paterson, G. A., Bazylinski, D. A., & Pan, Y. (2018). Genomic expansion of magnetotactic bacteria reveals an early common origin of magnetotaxis with lineage-specific evolution. The ISME journal, 12(6), 1508.
Schübbe, S., Williams, T. J., Xie, G., Kiss, H. E., Brettin, T. S., Martinez, D., ... & Bazylinski, D. A. (2009). Complete genome sequence of the chemolithoautotrophic marine magnetotactic coccus strain MC-1. Appl. Environ. Microbiol., 75(14), 4835-4852.
