# Supplementary material for: Genome-Based Metabolic Reconstruction of a Novel Uncultivated Freshwater Magnetotactic coccus “Ca. Magnetaquicoccus inordinatus” UR-1, and Proposal of a Candidate Family “Ca. Magnetaquicoccaceae”
Source: Front Microbiol. 2019 Oct 2;10:2290. doi: 10.3389/fmicb.2019.02290 (PMC6783814; doi:10.3389/fmicb.2019.02290)
Supplement: Supplementary Table S3 — POCP values between strains of the order Magnetococcales. Black boarders separate the representatives belonging to different putative families; Red boarders separate putative genera. [file Table_3.XLSX]

## Sheet: Supplementary Table S3
Supplementary Table S3. POCP values between strains of the order Magnetococcales
	UR-1	YD0425bin7	WMHbinv6	HCHbin5	WMHbin3	ER1bin7	HA3dbin1	HAa3bin1	DCbin2*	DCbin4	WMHbin1	IT-1	MC-1	MO-1	HA3dbin3*	DC0425bin3
UR-1	100	69.684	75.3902	57.7194	49.5952	46.2251	46.3111	46.512	39.4534	44.7732	46.1528	38.6133	42.1866	38.0272	40.9332	45.2426
YD0425bin7	69.684	100	70.6761	57.7503	49.4069	44.7159	44.4337	44.8252	39.3025	44.2851	45.1145	37.4037	41.6297	36.6324	38.8018	43.5097
WMHbinv6	75.3902	70.6761	100	61.5837	51.7276	48.5093	47.1324	47.2381	40.1418	45.7653	46.6938	39.485	43.1486	37.9518	41.7837	46.002
HCHbin5	57.7194	57.7503	61.5837	100	48.4493	46.3923	42.102	43.719	37.4388	42.3841	43.8366	38.0475	40.9176	36.6111	36.6741	41.4597
WMHbin3	49.5952	49.4069	51.7276	48.4493	100	47.0729	48.3295	49.0607	42.5039	47.6553	49.2792	39.297	41.0942	37.452	40.2576	47.245
ER1bin7	46.2251	44.7159	48.5093	46.3923	47.0729	100	46.8133	47.2823	40.5252	47.2093	48.6109	46.715	48.8574	46.0307	38.4591	45.6934
HA3dbin1	46.3111	44.4337	47.1324	42.102	48.3295	46.8133	100	84.0628	57.1952	68.4176	68.8404	37.1967	39.8494	37	41.3803	47.4213
HAa3bin1	46.512	44.8252	47.2381	43.719	49.0607	47.2823	84.0628	100	60.508	69.4589	69.7918	37.6934	40.4473	37.9398	42.431	48.0801
DCbin2*	39.4534	39.3025	40.1418	37.4388	42.5039	40.5252	57.1952	60.508	100	59.087	59.6989	32.9308	35.428	32.8733	35.3594	41.6918
DCbin4	44.7732	44.2851	45.7653	42.3841	47.6553	47.2093	68.4176	69.4589	59.087	100	90.2605	38.4518	41.3983	38.0881	40.1697	48.2397
WMHbin1	46.1528	45.1145	46.6938	43.8366	49.2792	48.6109	68.8404	69.7918	59.6989	90.2605	100	39.4107	42.2943	39.3405	41.0973	49.294
IT-1	38.6133	37.4037	39.485	38.0475	39.297	46.715	37.1967	37.6934	32.9308	38.4518	39.4107	100	57.4529	52.4062	35.9019	45.0165
MC-1	42.1866	41.6297	43.1486	40.9176	41.0942	48.8574	39.8494	40.4473	35.428	41.3983	42.2943	57.4529	100	65.5633	37.5282	48.0936
MO-1	38.0272	36.6324	37.9518	36.6111	37.452	46.0307	37	37.9398	32.8733	38.0881	39.3405	52.4062	65.5633	100	34.3968	42.7429
HA3dbin3*	40.9332	38.8018	41.7837	36.6741	40.2576	38.4591	41.3803	42.431	35.3594	40.1697	41.0973	35.9019	37.5282	34.3968	100	48.6445
DC0425bin3	45.2426	43.5097	46.002	41.4597	47.245	45.6934	47.4213	48.0801	41.6918	48.2397	49.294	45.0165	48.0936	42.7429	48.6445	100
		Genera boundary			Family boundary		* completeness < 80%
