# Supplementary material for: Genome-Based Metabolic Reconstruction of a Novel Uncultivated Freshwater Magnetotactic coccus “Ca. Magnetaquicoccus inordinatus” UR-1, and Proposal of a Candidate Family “Ca. Magnetaquicoccaceae”
Source: Front Microbiol. 2019 Oct 2;10:2290. doi: 10.3389/fmicb.2019.02290 (PMC6783814; doi:10.3389/fmicb.2019.02290)
Supplement: Supplementary Table S4 — ANI values between strains of the order Magnetococcales. Black boarders separate the representatives belonging to different putative families as was predicted by AAI analyses; Red boxes indicate same species; Orange boxes indicate putative same species. [file Table_4.XLSX]

## Sheet: Supplementary Table S4
Supplementary Table S4. ANI values between strains of the order Magnetococcales
	UR-1	YD0425bin7	WMHbinv6	HCHbin5	WMHbin3	ER1bin7	HA3dbin1	HAa3bin1	DCbin2	DCbin4	WMHbin1	IT-1	MC-1	MO-1	HA3dbin3	DC0425bin3
UR-1	100	79.0761	79.8755	77.2386	73.8014	72.1491	N/R*	73.6685	N/R	N/R	N/R	N/R	74.4263	N/R	N/R	N/R
YD0425bin7	79.0761	100	78.6349	77.5953	73.7264	71.2617	72.5306	72.7996	73.5495	72.4496	72.0442	N/R	N/R	N/R	73.0524	73.4842
WMHbinv6	79.8755	78.6349	100	77.04	73.1961	71.9118	N/R	N/R	N/R	72.0392	71.7845	N/R	N/R	N/R	N/R	73.1824
HCHbin5	77.2386	77.5953	77.04	100	75.4184	71.6593	74.5726	74.2153	72.9587	77.0903	74.6315	74.941	77.3084	74.8029	73.2214	75.8992
WMHbin3	73.8014	73.7264	73.1961	75.4184	100	72.1335	73.8282	72.9856	77.6466	82.041	73.3401	75.1877	76.6103	74.5709	75.0577	75.6354
ER1bin7	72.1491	71.2617	71.9118	71.6593	72.1335	100	N/R	N/R	N/R	71.3629	N/R	73.2142	71.8674	72.6517	N/R	71.4994
HA3dbin1	N/A	72.5306	N/R	74.5726	73.8282	N/R	100	95.3265	76.0607	77.1409	76.8957	N/R	N/R	N/R	N/R	73.2366
HAa3bin1	73.6685	72.7996	N/R	74.2153	72.9856	N/R	95.3265	100	76.0599	77.2426	77.2949	N/R	N/R	N/R	74.1741	72.3213
DCbin2	N/R	73.5495	N/R	72.9587	77.6466	N/R	76.0607	76.0599	100	77.7226	78.4007	N/R	N/R	N/R	N/R	N/R
DCbin4	N/R	72.4496	72.0392	77.0903	82.041	71.3629	77.1409	77.2426	77.7226	100	99.3857	72.79	N/R	N/R	73.0892	73.6172
WMHbin1	N/R	72.0442	71.7845	74.6315	73.3401	N/R	76.8957	77.2949	78.4007	99.3857	100	72.3907	N/R	N/R	73.7071	74.0742
IT-1	N/R	N/R	N/R	74.941	75.1877	73.2142	N/R	N/R	N/R	72.79	72.3907	100	75.961	75.4096	73.9039	74.4375
MC-1	74.4263	N/R	N/R	77.3084	76.6103	71.8674	N/R	N/R	N/R	N/R	N/R	75.961	100	77.2082	N/R	72.4242
MO-1	N/R	N/R	N/R	74.8029	74.5709	72.6517	N/R	N/R	N/R	N/R	N/R	75.4096	77.2082	100	N/R	72.4429
HA3dbin3	N/R	73.0524	N/R	73.2214	75.0577	N/R	N/R	74.1741	N/R	73.0892	73.7071	73.9039	N/R	N/R	100	77.2598
DC0425bin3	N/R	73.4842	73.1824	75.8992	75.6354	71.4994	73.2366	72.3213	N/R	73.6172	74.0742	74.4375	72.4242	72.4429	77.2598	100
		Same species			Possible same species			Family boundaries		*N/R	Non relevant values below 70%
