# Supplementary material for: Genome-Based Metabolic Reconstruction of a Novel Uncultivated Freshwater Magnetotactic coccus “Ca. Magnetaquicoccus inordinatus” UR-1, and Proposal of a Candidate Family “Ca. Magnetaquicoccaceae”
Source: Front Microbiol. 2019 Oct 2;10:2290. doi: 10.3389/fmicb.2019.02290 (PMC6783814; doi:10.3389/fmicb.2019.02290)
Supplement: Supplementary Table S6 — Results of analyses of putative magnetosome proteins of “Ca. Magnetaquicoccus inordinatus”. [file Table_6.XLSX]

## Sheet: Supplementary Table S6
Supplementary Table S6. Results of analyses of putative magnetosome proteins of 'Ca. Magnetaquicoccus inordinatus'
'Ca. Magnetaquicoccus inordinatus' UR-1				BLASTP results
Protein	COG	pfam	Accession	Bacterium with highest similarity	Coverage, %	E value	Identity, %	Acc. number	Bacterium with second similarity	Coverage, %	E value	Identity, %	Acc. number	Bacterium with third similarity	Coverage, %	E value	Identity, %	Acc. number
HP	COG0642	pfam00512	WP_130470090	Desulfonema ishimotonii	56	5e-63	43	GBC61038	'Ca. Magnetomorum' sp. HK-1	49	3e-62	49	KPA17379	Desulfobacteraceae bacterium IS3	55	6e-62	43	OQX02880
HP	COG0426	pfam00753	WP_130470091	Magnetospirillum moscoviense BB-1	96	3e-117	57.45	WP_068504061	'Magnetospirillum magneticum' AMB-1	96	2e-113	56	WP_011385625	Magnetospirillum sp. ME-1	96	2e-112	56.16	WP_085374325
HP	COG0790	pfam08238	WP_130470092	Aeromonas bestiarum	88	3e-31	46.56	WP_103471428	Gammaproteobacteria bacterium RIFCSPLOWO2_02	84	3e-31	47.69	OGT75661	Methylococcaceae bacterium NSP1-1	84	6e-31	48.84	OYV21565
HP	COG0790		WP_130470093	Sedimentisphaera salicampi	83	1e-28	39.77	OXU14850	Leminorella richardii	59	6e-27	46.15	WP_111740138	Burkholderiales bacterium CNM695-12	70	2e-26	35.54	WP_126980031
HP		pfam13682	WP_130470094	Magnetospira sp. QH-2	86	1e-36	32.27	WP_046021963	Magnetospirillum kuznetsovii LBB-42	89	4e-36	29.23	WP_112147472	Magnetospirillum marisnigri SP-1	88	3e-35	31.32	WP_082915059
HP	COG0784	pfam01814	WP_130470095	'Ca. Magnetococcus massalia' MO-1	42	1e-34	48.85	CRH05896	'Ca. Magnetobacterium casensis'	42	3e-34	46.56	WP_040334262	'Ca. Magnetobacterium bavaricum'	42	2e-33	45.8	KJU82903
HP	COG5271	cl25522	WP_130470096	Desulfobulbus sp.	33	0.001	25	RJX23932	-	-	-	-	-	-	-	-	-	-
HP	COG1366		WP_130470097	Pseudomonas weihenstephanensis	32	2e-07	35	WP_048366243	Pseudomonas syringae	32	3e-07	34.34	WP_065833569	Pseudomonas endophytica	27	1e-06	34.12	WP_055103286
HP	COG0784	pfam00072	WP_130470098	'Ca. Magnetococcus massalia' MO-1	94	3e-38	54.2	CRH05896	'Ca. Magnetobacterium casensis'	94	1e-33	44.27	WP_040334262	'Ca. Magnetobacterium bavaricum'	94	5e-33	44.7	KJU82903
HP	COG0642/COG2202/COG2198	pfam00512/pfam13426/pfam01627	WP_130470099	Zavarzinella formosa	63	1e-117	38.68	WP_020475639	'Ca. Magnetococcus massalia' MO-1	64	2e-113	38.71	CRH05895	Deltaproteobacteria bacterium	55	1e-111	38.68	RLA94204
HP			WP_130470100	'Magnetofaba australis' IT-1	75	3e-33	40.54	WP_085440034	Magnetococcus marinus MC-1	96	1e-30	37.31	WP_011713867	Magnetospira sp. QH-2	96	4e-20	29.32	WP_046020467
HP			WP_130470101	Pseudoalteromonas neustonica	23	0.16	32.84	WP_064436108	Pseudoalteromonas tunicata	29	1.9	28.41	WP_009838255	Pseudoalteromonas sp. BSi20495	24	3,2	30.43	WP_008135635
MamT			WP_130470102	'Ca. Magnetococcus massalia' MO-1	91	1e-38	46.58	CRH04732	Magnetococcus marinus MC-1	88	7e-38	46.84	WP_011713870	Magnetospirillum kuznetsovii LBB-42	87	8e-32	43.42	WP_112147413
MamS			WP_130470103	'Magnetofaba australis' IT-1	55	6e-36	51.82	WP_085440037	'Ca. Magnetococcus massalia' MO-1	58	2e-35	50.86	CRH04731	Magnetococcus marinus MC-1	58	4e-33	49.14	WP_011713871
MamB	COG1230	pfam01545	WP_130470104	Magnetococcus marinus MC-1	98	4e-117	56.06	WP_011713872	'Magnetofaba australis' IT-1	98	2e-115	54.3	WP_085440038	'Ca. Magnetococcus massalia' MO-1	99	5e-115	53.92	CRH04729
MamQ	cl00742	pfam04011	WP_130470105	'Ca. Magnetococcus massalia' MO-1	56	1e-71	45.22	CRH04728	'Magnetofaba australis' IT-1	52	3e-71	48.19	WP_085440039	Magnetococcus marinus MC-1	56	4e-70	46.15	WP_011713873
MamA	COG0457	pfam13432	WP_130470106	'Magnetofaba australis' IT-1	94	4e-60	47.22	WP_085440041	'Ca. Magnetococcus massalia' MO-1	94	4e-55	41.67	AKL79694	Magnetospirillum kuznetsovii LBB-42	94	4e-55	41.86	WP_068504741
MamP		cl19867	WP_130470107	'Ca. Magnetococcus massalia' MO-1	100	1e-86	49.29	CRH04725	Magnetococcus marinus MC-1	63	2e-79	60.89	WP_011713876	'Magnetofaba australis' IT-1	63	2e-67	55.62	WP_085440042
MamO	COG0730/COG0265	pfam01925/pfam13365	WP_130470108	Magnetococcus marinus MC-1	99	2e-165	43.32	WP_011713877	'Magnetofaba australis' IT-1	99	5e-162	44.35	WP_085440043	'Ca. Magnetococcus massalia' MO-1	99	2e-156	44.17	CRH04724
MamN	cl30430	pfam03600	WP_130470109	uncultured bacterium	99	4e-118	45.56	CAX83794	Magnetovibrio blakemorei BW-1	99	7e-112	43.89	CAV30813	Magnetospirillum gryphiswaldense MSR-1	98	1e-102	41.14	WP_024080585
MamM	COG1230	pfam01545	WP_130470110	'Ca. Magnetococcus massalia' MO-1	97	2e-122	54.57	CRH04723	'Magnetofaba australis' IT-1	94	2e-120	55.19	WP_085440044	Magnetococcus marinus MC-1	97	2e-114	52.2	WP_011713878
MamL		pfam06305	WP_130470111	'Ca. Magnetococcus massalia' MO-1	100	9e-17	47.22	CRH04722	Magnetococcus marinus MC-1	84	3e-12	47.54	WP_081436277	'Magnetofaba australis' IT-1	77	4e-12	46.43	WP_085440045
MamF-like	cl21616	cl21616	WP_130470112	'Ca. Magnetococcus massalia' MO-1	90	4e-38	58.33	CRH04721	Magnetococcus marinus MC-1	90	6e-34	54.17	WP_011713880	uncultured bacterium	99	8e-32	53.33	CAX83782
MamK	COG1077	pfam06723	WP_130470113	'Magnetofaba australis' IT-1	95	2e-145	57.66	WP_085440046	'Ca. Magnetococcus massalia' MO-1	95	4e-137	58.26	CRH04720	Magnetococcus marinus MC-1	95	7e-135	57.06	WP_011713881
HP			WP_130470114	-	-	-	-	-	-	-	-	-	-	-	-	-	-	-
MamE	COG0265	pfam00089/pfam13180	WP_130470115	'Ca. Magnetococcus massalia' MO-1	98	9e-122	36.05	CRH04718	Magnetovibrio blakemorei BW-1	98	5e-113	35.4	WP_069957852	Gamma proteobacterium SS-5	100	5e-109	34.76	AFX88986
MamI			WP_130470116	'Magnetofaba australis' IT-1	100	1e-21	55.13	WP_085440049	uncultured bacterium	90	2e-21	63.24	ANJ02838	uncultured bacterium	100	5e-21	60	ANJ02833
MamH	COG0477	pfam07690	WP_130470117	'Magnetofaba australis' IT-1	93	7e-170	59.62	WP_085440050	'Ca. Magnetococcus massalia' MO-1	91	1e-161	57.66	CRH04716	Magnetococcus marinus MC-1	90	3e-159	55.91	WP_011713891
MmsF	cl21616		WP_130470118	Ca. Terasakiella magnetica'	89	3e-33	55.21	WP_069186785	uncultured bacterium	89	8e-33	54.17	CAX83782	'Ca. Magnetococcus massalia' MO-1	88	1e-32	54.74	CRH04711
MamD-like			WP_130470119	Magnetospirillum caucaseum SO-1	34	1e-18	50	WP_008621324	Magnetospirillum magnetotacticum MS-1	34	1e-18	50	WP_041042997	Magnetospirillum sp. XM-1	34	9e-18	48.96	WP_068432164
HP		cl21410	WP_130470120	Salinisphaera sp. LB1	72	8e-28	31.96	WP_109992021	Delta proteobacterium ML8_D	69	2e-25	26.3	OPL11621	Vulgatibacter incomptus	67	1e-18	28.67	WP_050726770
HP	COG1360		WP_130470121	Desulfovibrio legallii	86	6e-51	38.81	WP_092155400	Delta proteobacterium ML8_D	88	3e-48	36.23	OPL11622	Thioflavicoccus mobilis	87	7e-47	37.73	WP_015280689
HP	COG1322/COG1463	pfam01442	WP_130470122	Thioflavicoccus mobilis	25	2e-31	29.61	WP_015280688	Delta proteobacterium ML8_D	25	6e-29	28.96	OPL11623	Alteromonadaceae bacterium ALS 81	40	6e-28	24.4	WP_120353087
ferrous iron transporter A	cl00838	pfam04023	WP_130470123	Nitrospira bacterium SG8_35_4	80	4e-58	48.13	KPK02488	Euryarchaeota archaeon	88	6e-48	43.06	RMF89980	uncultured Acidobacteria bacterium	91	1e-47	42.59	BAL55507
MamB	COG1230	pfam01545	WP_130471889	Magnetospirillum caucaseum SO-1	92	5e-59	38.28	WP_040477222	'Magnetospirillum magneticum' AMB-1	92	9e-59	38.28	WP_011383406	Magnetospirillum sp. XM-1	92	1e-58	38.28	WP_068433424
ferrous iron transporter B	COG0370	pfam02421	WP_130471890	Nitrospira bacterium SG8_35_4	95	4e-100	42.47	KPK02482	Deltaproteobacteria bacterium DG_8	95	3e-81	39.01	KPJ56290	Omnitrophica WOR_2 bacterium GWA2_63_20	99	9e-61	37.18	OGX13033
MamK	COG1077	cl29669	WP_130472155	'Magnetofaba australis' IT-1	98	3e-139	53.96	WP_085440046	'Ca. Magnetococcus massalia' MO-1	98	1e-136	54.87	CRH04720	Magnetococcus marinus MC-1	98	5e-136	54.28	WP_011713881
'Ca. Magnetaquicoccus inordinatus' UR-1				TBLASTN results against Magnetococcales
Protein	COG	pfam	Accession	Bacterium with highest similarity	Coverage, %	E value	Identity, %	Acc. number	Bacterium with second similarity	Coverage, %	E value	Identity, %	Acc. number	Bacterium with third similarity	Coverage, %	E value	Identity, %	Acc. number
HP	COG0642	pfam00512	WP_130470090	WMHbinv6	99	0.0	98	PDZV01000001	YD0425bin7	97	1e-178	70	PDZU01000034	HCHbin5	52	7e-50	46	PEAG01000124
HP	COG0426	pfam00753	WP_130470091	WMHbinv6	100	0	100	PDZV01000001	YD0425bin7	99	1e-152	79.51	PDZU01000034	HA3dbin	97	3e-102	55.76	PEAK01000050
HP	COG0790	pfam08238	WP_130470092	WMHbinv6	100	3e-90	99	PDZV01000001	HCHbin5	96	1e-24	48	PEAG01000001	HCHbin5	89	2e-24	43	PEAG01000004
HP	COG0790		WP_130470093	WMHbinv6	100	4e-122	100	PDZV01000001	HCHbin5	79	3e-24	36	PEAG01000004	HCHbin5	79	3e-24	36	PEAG01000001
HP		pfam13682	WP_130470094	WMHbinv6	100	0	100	PDZV01000001	YD0425bin7	97	6e-161	80.87	PDZU01000034	WMHbin3	88	4e-64	42.54	PDZX01000014
HP	COG0784	pfam01814	WP_130470095	WMHbinv6	100	0	99.67	PDZV01000001	YD0425bin7	98	3e-136	68.11	PDZU01000034	HCHbin5	50	4e-47	61.65	PEAG01000006
HP	COG5271	cl25522	WP_130470096	WMHbinv6	100	0.0	100	PDZV01000001	YD0425bin7	100	0.0	56	PDZU01000034	WMHbin3	38	6e-45	38.01	PDZX01000014
HP	COG1366		WP_130470097	WMHbinv6	100	0	97.4	PDZV01000001	YD0425bin7	100	1e-159	75	PDZU01000034	WMHbin3	99	1e-95	50.16	PDZX01000014
HP	COG0784	pfam00072	WP_130470098	WMHbinv6	100	6e-87	99.27	PDZV01000001	YD0425bin7	99	3e-84	96.32	PDZU01000034	WMHbin3	98	4e-68	78.52	PDZX01000014
HP	COG0642/COG2202/COG2198	pfam00512/pfam13426/pfam01627	WP_130470099	WMHbinv6	100	0	90	PDZV01000001	YD0425bin7	100	0	60	PDZU01000034	WMHbin3	95	0	39.75	PDZX01000014
HP			WP_130470100	WMHbinv6	100	8e-111	91	PDZV01000001	YD0425bin7	98	2e-105	87	PDZU01000034	WMHbin3	96	2e-60	54	PDZX01000014
HP			WP_130470101	WMHbinv6	100	2e-176	95.04	PDZV01000001	YD0425bin7	99	3e-156	83.21	PDZU01000034	WMHbin3	92	6e-88	56.32	PDZX01000014
MamT			WP_130470102	WMHbinv6	100	5e-92	95	PDZV01000001	YD0425bin7	99	3e-89	91	PDZU01000034	WMHbin3	72	1e-62	79.2	PDZX01000014
MamS			WP_130470103	WMHbinv6	100	2e-101	96	PDZV01000001	YD0425bin7	100	1e-85	85	PDZU01000034	WMHbin3	68	7e-48	61.03	PDZX01000014
MamB	COG1230	pfam01545	WP_130470104	WMHbinv6	100	0	98.98	PDZV01000001	YD0425bin7	100	0	96.95	PDZU01000034	WMHbin3	98	1e-161	79.24	PDZX01000014
MamQ	cl00742	pfam04011	WP_130470105	WMHbinv6	85	0	94	PDZV01000001	YD0425bin7	78	5e-167	87	PDZU01000034	WMHbin3	61	5e-103	64	PDZX01000014
MamA	COG0457	pfam13432	WP_130470106	WMHbinv6	100	4e-152	99.12	PDZV01000001	YD0425bin7	99	2e-146	95.13	PDZU01000034	WMHbin3	97	9e-98	64.86	PDZX01000014
MamP		cl19867	WP_130470107	WMHbinv6	100	2e-141	88	PDZV01000001	YD0425bin7	100	7e-110	73	PDZU01000034	WMHbin3	70	1e-85	72	PDZX01000014
MamO	COG0730/COG0265	pfam01925/pfam13365	WP_130470108	WMHbinv6	100	0	97	PDZV01000001	YD0425bin7	100	0	88	PDZU01000034	WMHbin3	100	0	62	PDZX01000014
MamN	cl30430	pfam03600	WP_130470109	WMHbinv6	100	0	99	PDZV01000001	YD0425bin7	100	7e-157	85	PDZU01000034	WMHbin3	95	1e-81	56	PDZX01000014
MamM	COG1230	pfam01545	WP_130470110	WMHbinv6	100	0	98	PDZV01000001	YD0425bin7	100	0	94	PDZU01000034	WMHbin3	99	6e-146	69	PDZX01000014
MamL		pfam06305	WP_130470111	WMHbinv6	100	7e-26	99	PDZV01000001	YD0425bin7	100	1e-24	94	PDZU01000034	WMHbin3	98	8e-20	62	PDZX01000014
MamF-like	cl21616	cl21616	WP_130470112	WMHbinv6	100	2e-62	97.17	PDZV01000001	YD0425bin7	100	6e-63	95.28	PDZU01000034	WMHbin3	100	2e-50	76.42	PDZX01000014
MamK	COG1077	pfam06723	WP_130470113	WMHbinv6	100	0.0	99.43	PDZV01000001	YD0425bin7	99	0	97.98	PDZU01000034	WMHbin3	99	0	81.32	PDZX01000014
HP			WP_130470114	WMHbinv6	100	0.0	94	PDZV01000001	YD0425bin7	70	1e-55	57	PDZU01000034	WMHbin3	29	1e-07	64.71	PDZX01000014
MamE	COG0265	pfam00089/pfam13180	WP_130470115	WMHbinv6	100	0	96	PDZV01000001	YD0425bin7	100	0	81	PDZV01000001	WMHbin3	99	0	59	PDZX01000014
MamI			WP_130470116	WMHbinv6	100	1e-25	99	PDZV01000001	YD0425bin7	100	1e-24	93	PDZU01000034	'Magnetofaba australis' IT-1	100	2e-10	55	LVJN01000004
MamH	COG0477	pfam07690	WP_130470117	WMHbinv6	100	0	99	PDZV01000001	YD0425bin7	98	0	94	PDZU01000034	WMHbin3	96	3e-178	73	PDZX01000014
MmsF	cl21616		WP_130470118	WMHbinv6	100	8e-65	99.07	PDZV01000001	YD0425bin7	100	3e-58	89.72	PDZU01000034	WMHbin3	95	2e-39	63.73	PDZX01000014
MamD-like			WP_130470119	WMHbinv6	100	5e-63	99	PDZV01000001	YD0425bin7	100	9e-63	98	PDZU01000034	WMHbin3	78	7e-41	71	PDZX01000014
HP		cl21410	WP_130470120	WMHbinv6	99	0	96.68	PDZV01000001	WMHbin3	98	1e-106	44.08	PDZX01000014	ER1bin7	24	2e-10	32.35	PEAM01000001
HP	COG1360		WP_130470121	WMHbinv6	100	0	99	PDZV01000001	WMHbin3	99	3e-114	61	PDZX01000014	HA3dbin1	91	1e-26	27.82	PEAK01000021
HP	COG1322/COG1463	pfam01442	WP_130470122	WMHbinv6	100	0	95	PDZV01000001	WMHbin3	84	9e-165	38.38	PDZX01000014	HCHbin5	12	0.0007	28	PEAG01000003
Ferrous iron transporter A	cl00838	pfam04023	WP_130470123	WMHbinv6	100	3e-146	94.4	PDZV01000001	HA3dbin1	90	7e-72	58.85	PEAK01000031	HAa3bin1	90	7e-72	58.85	PEAI01000014
MamB	COG1230	pfam01545	WP_130471889	WMHbinv6	99	2e-130	88	PDZV01000001	ER1bin7	94	2e-48	46	PEAM01000009	HCHbin5	90	2e-32	40	PEAG01000042
Ferrous iron transporter B	COG0370	pfam02421	WP_130471890	WMHbinv6	100	0	99.29	PDZV01000001	HA3dbin1	100	2e-120	48.24	PEAK01000031	HAa3bin1	100	3e-120	48.47	PEAI01000014
MamK	COG1077	cl29669	WP_130472155	YD0425bin7	100	0	88	WMHbinv6	WMHbinv6	100	0	86	PDZV01000002	HCHbin5	99	5e-175	76	PEAG01000029
