# Supplementary material for: Genome-Based Metabolic Reconstruction of a Novel Uncultivated Freshwater Magnetotactic coccus “Ca. Magnetaquicoccus inordinatus” UR-1, and Proposal of a Candidate Family “Ca. Magnetaquicoccaceae”
Source: Front Microbiol. 2019 Oct 2;10:2290. doi: 10.3389/fmicb.2019.02290 (PMC6783814; doi:10.3389/fmicb.2019.02290)
Supplement: Supplementary Table S7 — Putatively horizontally transferred genes between “Ca. Magnetaquicoccus inordinatus UR-1” and Magnetococcales bacterium WMHbinv6. The percentage of genes similarity between UR-1 and WMHbinv6 is higher than between UR-1 and YD0425bin7 and between YD0425bin7 and WMHbinv6. This indicates the presence of horizontal genes transfer between UR-1 and WMHbinv6 and its absence between UR-1 and YD0425bin7 and between YD0425bin7 and WMHbinv6. [file Table_7.XLSX]

## Sheet: Supplementary Table S7
Supplementary Table S7. Putatively horizontally transferred genes in 'Ca. Magnetaquicoccus inordinatus' and WMHbinv6
Gene	UR-1 vs. WMHbinv6			UR-1 vs. YD0425bin7			YD0425bin7 vs. WMHbinv6
	UR-1 protein locus tag	WMHbinv6 locus tag	Similarity (%)	UR-1 locus tag	YD0425bin7 locus tag	Similarity(%)	YD0425bin7 locus tag	WMHbinv6 locus tag	Similarity(%)
encoded DMT family protein	EJP87_RS01470	PDZV_v1_10174	98.5	EJP87_RS01470	-	-	-	PDZV_v1_10174	-
encoded His Kinase A	EJP87_RS01475	PDZV_v1_10175	98	EJP87_RS01475	PDZU_v1_400028	70	PDZU_v1_400028	PDZV_v1_10175	71
cheY	EJP87_RS01500	PDZV_v1_10179	100	EJP87_RS01500	PDZU_v1_400025	73.5	PDZU_v1_400025	PDZV_v1_10179	73.5
encoded HP	EJP87_RS01505	PDZV_v1_10180	100	EJP87_RS01505	PDZU_v1_400024	63.7	PDZU_v1_400024	PDZV_v1_10180	63.7
encoded anti-anti-sigma regulatory factor	EJP87_RS01510	PDZV_v1_10181	98	EJP87_RS01510	PDZU_v1_400023	74.3	PDZU_v1_400023	PDZV_v1_10181	75.2
encoded HP	EJP87_RS01530	PDZV_v1_10185	94	EJP87_RS01530	PDZU_v1_400019	77.8	PDZU_v1_400019	PDZV_v1_10185	79
mamT	EJP87_RS01535	PDZV_v1_10186	95.4	EJP87_RS01535	PDZU_v1_400018	83.5	PDZU_v1_400018	PDZV_v1_10186	84.8
mamS	EJP87_RS01540	PDZV_v1_10187	97.3	EJP87_RS01540	PDZU_v1_400017	74.5	PDZU_v1_400017	PDZV_v1_10187	72.2
mamB	EJP87_RS01545	PDZV_v1_10188	98	EJP87_RS01545	PDZU_v1_400016	86.7	PDZU_v1_400016	PDZV_v1_10188	86.2
mamA	EJP87_RS01555	PDZV_v1_10190	98.8	EJP87_RS01555	-	-	-	PDZV_v1_10190	-
mamO	EJP87_RS01565	PDZV_v1_10192	95.2	EJP87_RS01565	PDZU_v1_400012	79.8	PDZU_v1_400012	PDZV_v1_10192	80.4
mamN	EJP87_RS01570	PDZV_v1_10193	99.2	EJP87_RS01570	PDZU_v1_400011	79.7	PDZU_v1_400011	PDZV_v1_10193	78.5
mamM	EJP87_RS01575	PDZV_v1_10194	95.9	EJP87_RS01575	PDZU_v1_400010	82.6	PDZU_v1_400010	PDZV_v1_10194	83.4
mamL	EJP87_RS01580	PDZV_v1_10195	99	EJP87_RS01580	PDZU_v1_400009	64.4	PDZU_v1_400009	PDZV_v1_10195	65.3
encoded HP	EJP87_RS01595	PDZV_v1_10198	96.9	EJP87_RS01595	PDZU_v1_400006	64.9	PDZU_v1_400006	PDZV_v1_10198	63.9
mamE	EJP87_RS01600	PDZV_v1_10199	96	EJP87_RS01600	PDZU_v1_400005	78	PDZU_v1_400005	PDZV_v1_10199	78
mamI	EJP87_RS01605	PDZV_v1_10200	99	EJP87_RS01605	PDZU_v1_400004	84.6	PDZU_v1_400004	PDZV_v1_10200	85.5
mamH	EJP87_RS01610	PDZV_v1_10201	97.8	EJP87_RS01610	PDZU_v1_400003	81.4	PDZU_v1_400003	PDZV_v1_10201	82
mamD-like	EJP87_RS01620	PDZV_v1_10203	98.7	EJP87_RS01620	PDZU_v1_400001	79.8	PDZU_v1_400001	PDZV_v1_10203	80.5
encoded HP	EJP87_RS01625	PDZV_v1_10204	96.9	EJP87_RS01625	-	-	-	PDZV_v1_10204	-
encoded MotB	EJP87_RS01630	PDZV_v1_10205	99	EJP87_RS01630	-	-	-	PDZV_v1_10205	-
encoded HP	EJP87_RS01635	PDZV_v1_10206	95	EJP87_RS01635	-	-	-	PDZV_v1_10206	-
feoA	EJP87_RS01640	PDZV_v1_10207	93.4	EJP87_RS01640	-	-	-	PDZV_v1_10207	-
